# Supplementary material for: CLAffinity: A Software Tool for Identification of Optimum Ligand Affinity for Competition-Based Primary Screens
Source: J Chem Inf Model. 2022 Apr 20;62(10):2264–8. doi: 10.1021/acs.jcim.2c00285 (PMC9131445; doi:10.1021/acs.jcim.2c00285)
Supplement: Supplementary file 3 — ci2c00285_si_003.xlsx [file ci2c00285_si_003.xlsx]

## Sheet: Instructions
This lookup table can be used to estimate the optimum labeled ligand affinity for a given competition experiment.
Given the rule that the amount of protein used is calculated depending on the required fraction ligand bound, and is a function of ligand KD and amount, other parameters are:
On the data sheet, p[L0] is the negative of the log(10) of the total ligand amount.
On the data sheet, p[I0] is the negative of the log(10) of the total inhibitor amount.
If exact values for the experimental system are not present in the table, then the closest suitable values may be chosen, or interpolation used.
Example 1
In a competition experiment targeting a 0.7 fraction ligand bound with 10 nM label and 10 µM inhibitor screening concentration, the value is read off from a TFLB (Target Fraction Ligand Bound) value of 0.7, p[L0] of 8, and a p[I0] of 5, translating to cell R40, giving an ideal pKDPI giving the maximum response of pK 6.975 = 10^-6.975 = 105.925 nM
Example 2
In a competition experiment targeting a 0.5 fraction ligand bound with 2 nM label and 1 µM inhibitor screening concentration, the value is read off from a TFLB (Target Fraction Ligand Bound) value of 0.5, the closest (1 nM) present value for p[L0] (9) , and a p[I0] of 6, translating to cell T72, giving an approximage ideal pKDPI giving the maximum response of pKDPL 7.592 = 10^-7.592 = 25.5 nM
Example 3
In a competition experiment targeting a 0.2 fraction ligand bound with 100 nM label and 100 µM inhibitor screening concentration, the value is read off from a TFLB (Target Fraction Ligand Bound) value of 0.2, p[L0] of 7, and a p[I0] of 4, translating to cell P113, giving an ideal pKDPI giving the maximum response of pK 5.251 = 10^-5.251 = 5.610 µM

## Sheet: Data
					p[L0]
					3	3.30103	3.60206	4	4.30103	5	5.30103	6	6.30103	6.60206	7	7.30103	8	8.30103	9	9.30103	9.60206	10	10.301	11	11.301	12
					(1 mM)	(500 µM)	(250 µM)	(100 µM)	(50 µM)	(10 µM)	(5 µM)	(1 µM)	(500 nM)	(250 nM)	(100 nM)	(50 nM)	(10 nM)	(5 nM)	(1 nM)	(500 pM)	(250 pM)	(100 pM)	(50 pM)	(10 pM)	(5 pM)	(1 pM)
	TFLB = 0.9	p[I0]	3	(1 mM)	4.77839	4.58929	4.55778	4.63432	4.73337	5.02151	5.16108	5.49425	5.63832	5.78689	5.98499	6.13357	6.48024	6.62881	6.97999	7.12856	7.28164	7.47974	7.62831	7.97949	8.12806	8.47924
			3.30103	(500 µM)	5.17009	5.01251	4.88194	4.86843	4.93597	5.1926	5.32316	5.65183	5.7959	5.93997	6.13807	6.28664	6.63332	6.78189	7.13307	7.28164	7.43022	7.63282	7.78139	8.13257	8.28114	8.63232
			3.60206	(250 µM)	5.44472	5.36368	5.25113	5.15208	5.17009	5.37719	5.49875	5.81391	5.95348	6.09755	6.29115	6.43972	6.78639	6.93947	7.28614	7.43472	7.58779	7.78589	7.93447	8.28564	8.43422	8.78539
			4	(100 µM)	5.69685	5.69235	5.65183	5.57529	5.53927	5.64732	5.74637	6.03902	6.17409	6.31816	6.50725	6.65133	6.998	7.14657	7.49325	7.64632	7.7949	7.993	8.14607	8.49275	8.64582	8.9925
			4.30103	(50 µM)	5.81841	5.86793	5.87694	5.84992	5.82741	5.87694	5.95798	6.22361	6.35418	6.48924	6.67834	6.82241	7.16458	7.31316	7.65983	7.8084	7.96148	8.15958	8.30815	8.65933	8.8079	9.15908
			5	(10 µM)	5.93997	6.06153	6.16508	6.27314	6.32716	6.43522	6.49375	6.70535	6.82241	6.94847	7.12406	7.26363	7.5968	7.74537	8.09205	8.24062	8.38919	8.58729	8.73587	9.08704	9.23562	9.58679
			5.30103	(5 µM)	5.95798	6.09305	6.21911	6.36318	6.45323	6.62431	6.70085	6.92146	7.03402	7.15558	7.33117	7.47074	7.7994	7.94797	8.29015	8.43872	8.5918	8.78989	8.93847	9.28964	9.43822	9.78939
			6	(1 µM)	5.97149	6.12006	6.26413	6.45323	6.58829	6.88094	7.0025	7.28614	7.41671	7.54727	7.73187	7.87144	8.2091	8.35318	8.69985	8.84842	9.0015	9.1996	9.34817	9.69935	9.84792	10.1991
			6.30103	(500 nM)	5.97599	6.12456	6.27314	6.46223	6.6063	6.92596	7.06103	7.37169	7.50675	7.64632	7.83542	7.97949	8.31716	8.46573	8.81241	8.96548	9.11406	9.31216	9.46073	9.81191	9.96048	10.3117
			6.60206	(250 nM)	5.97599	6.12456	6.27314	6.47124	6.61531	6.95298	7.09255	7.42121	7.56078	7.70485	7.89845	8.04702	8.38919	8.53777	8.88894	9.03752	9.18609	9.38419	9.53727	9.88394	10.037	10.3837
			7	(100 nM)	5.97599	6.12906	6.27764	6.47574	6.62431	6.96648	7.11506	7.45273	7.6013	7.74987	7.94347	8.09205	8.43872	8.5918	8.93847	9.08704	9.24012	9.43822	9.58679	9.93797	10.0865	10.4377
			7.30103	(50 nM)	5.97599	6.12906	6.27764	6.47574	6.62431	6.97099	7.11956	7.46623	7.61481	7.76338	7.96148	8.11006	8.45673	8.6098	8.95648	9.10955	9.25813	9.45623	9.6093	9.95598	10.1091	10.4557
			8	(10 nM)	5.97599	6.12906	6.27764	6.47574	6.62881	6.97549	7.12406	7.47524	7.62381	7.77689	7.97499	8.12356	8.47474	8.62331	8.97449	9.12306	9.27614	9.47424	9.62281	9.97399	10.1226	10.4737
			8.30103	(5 nM)	5.97599	6.12906	6.27764	6.47574	6.62881	6.97549	7.12856	7.47524	7.62831	7.77689	7.97499	8.12806	8.47474	8.62781	8.97449	9.12756	9.27614	9.47424	9.62731	9.97399	10.1271	10.4737
			9	(1 nM)	5.97599	6.12906	6.27764	6.47574	6.62881	6.97549	7.12856	7.47524	7.62831	7.77689	7.97499	8.12806	8.47474	8.62781	8.97449	9.12756	9.27614	9.47874	9.62731	9.97849	10.1271	10.4782
	TFLB = 0.8	p[I0]	3	(1 mM)	4.43172	4.22911	4.2066	4.29665	4.4002	4.69285	4.82791	5.16558	5.30965	5.45823	5.65633	5.8049	6.15158	6.30465	6.65133	6.7999	6.95298	7.15108	7.29965	7.65083	7.7994	8.15058
			3.30103	(500 µM)	4.86843	4.67934	4.52176	4.52176	4.5983	4.85943	4.9945	5.31866	5.46723	5.61131	5.8094	5.95798	6.30465	6.45323	6.8044	6.95298	7.10155	7.30415	7.45273	7.8039	7.95248	8.30365
			3.60206	(250 µM)	5.12056	5.05303	4.91796	4.8009	4.82341	5.03952	5.16108	5.48074	5.62031	5.76888	5.96248	6.11106	6.45773	6.6063	6.95298	7.10605	7.25463	7.45273	7.6058	7.95248	8.10555	8.45223
			4	(100 µM)	5.32316	5.35018	5.32766	5.23762	5.18809	5.30065	5.4042	5.69685	5.83642	5.97599	6.16958	6.31816	6.66033	6.8089	7.16008	7.30865	7.45723	7.65533	7.8084	8.15508	8.30815	8.65483
			4.30103	(50 µM)	5.4042	5.48074	5.52126	5.51226	5.48074	5.52126	5.6023	5.87244	6.003	6.14257	6.33167	6.47574	6.81791	6.96648	7.31316	7.46623	7.61481	7.81291	7.96598	8.31266	8.46573	8.81241
			5	(10 µM)	5.48074	5.61131	5.73287	5.86343	5.93547	6.05253	6.11106	6.31816	6.43072	6.55678	6.73237	6.87194	7.2096	7.35368	7.70035	7.84892	8.002	8.2001	8.34867	8.69535	8.84842	9.1951
			5.30103	(5 µM)	5.48974	5.62931	5.76438	5.92646	6.03452	6.22361	6.30015	6.51176	6.62431	6.74587	6.91696	7.05653	7.38519	7.53377	7.87594	8.02451	8.17759	8.37569	8.52426	8.87094	9.02401	9.37069
			6	(1 µM)	5.49875	5.64732	5.7959	5.98499	6.12456	6.43072	6.55228	6.84042	6.96648	7.09705	7.27714	7.41671	7.74987	7.89845	8.24062	8.3937	8.54227	8.74037	8.88894	9.24012	9.38869	9.73987
			6.30103	(500 nM)	5.49875	5.64732	5.7959	5.994	6.13807	6.46223	6.5973	6.91246	7.04752	7.18709	7.37169	7.51576	7.85343	8.002	8.34867	8.49725	8.64582	8.84392	8.997	9.34367	9.49675	9.84342
			6.60206	(250 nM)	5.49875	5.64732	5.8004	5.994	6.14257	6.48024	6.62431	6.95298	7.09705	7.23662	7.43022	7.57429	7.92096	8.06953	8.41621	8.56478	8.71786	8.91596	9.06453	9.41571	9.56428	9.91546
			7	(100 nM)	5.49875	5.65183	5.8004	5.9985	6.14707	6.49375	6.63782	6.97999	7.12856	7.27264	7.47074	7.61931	7.96598	8.11456	8.46573	8.61431	8.76288	8.96098	9.11406	9.46523	9.61381	9.96498
			7.30103	(50 nM)	5.49875	5.65183	5.8004	5.9985	6.14707	6.49825	6.64682	6.98899	7.13757	7.28614	7.48424	7.63282	7.98399	8.13257	8.47924	8.63232	8.78089	8.97899	9.13207	9.48324	9.63182	9.98299
			8	(10 nM)	5.49875	5.65183	5.8004	5.9985	6.15158	6.49825	6.65133	6.998	7.14657	7.29965	7.49775	7.64632	7.9975	8.14607	8.49725	8.64582	8.7989	8.997	9.14557	9.49675	9.64532	9.9965
			8.30103	(5 nM)	5.49875	5.65183	5.8004	5.9985	6.15158	6.49825	6.65133	6.998	7.15108	7.29965	7.49775	7.65083	7.9975	8.15058	8.49725	8.65033	8.7989	8.997	9.15008	9.49675	9.64982	9.9965
			9	(1 nM)	5.49875	5.65183	5.8004	5.9985	6.15158	6.49825	6.65133	6.998	7.15108	7.29965	7.49775	7.65083	7.9975	8.15058	8.50175	8.65033	8.7989	9.0015	9.15008	9.50125	9.64982	10.001
	TFLB = 0.7	p[I0]	3	(1 mM)	4.15708	3.98149	3.98149	4.08054	4.18409	4.48574	4.62081	4.95848	5.10255	5.25113	5.44922	5.5978	5.94897	6.09755	6.44422	6.5973	6.74587	6.94397	7.09705	7.44372	7.5968	5.9985
			3.30103	(500 µM)	4.64332	4.42271	4.27864	4.29665	4.38219	4.65233	4.78289	5.11156	5.26013	5.4042	5.6023	5.75088	6.09755	6.24612	6.5973	6.74587	6.89895	7.09705	7.24562	7.5968	7.74537	8.09655
			3.60206	(250 µM)	4.89545	4.82791	4.67484	4.56678	4.5983	4.82791	4.95398	5.26913	5.41321	5.56178	5.75538	5.90395	6.25063	6.3992	6.75038	6.89895	7.04752	7.24562	7.3987	7.74987	7.89845	8.24962
			4	(100 µM)	5.06653	5.11156	5.10255	5.0035	4.95398	5.08004	5.18809	5.48524	5.62481	5.76888	5.95798	6.10655	6.45323	6.6018	6.94847	7.10155	7.25013	7.44822	7.5968	7.94797	8.10105	8.44772
			4.30103	(50 µM)	5.13407	5.22411	5.27814	5.28264	5.25113	5.29165	5.38169	5.65633	5.7914	5.92646	6.11556	6.26413	6.6063	6.75488	7.10155	7.25463	7.4032	7.6013	7.75438	8.10105	8.25413	8.6008
			5	(10 µM)	5.1926	5.32766	5.45373	5.5978	5.68334	5.8094	5.86793	6.07954	6.1966	6.32266	6.50275	6.64232	6.97549	7.12406	7.47074	7.61931	7.76788	7.96598	8.11906	8.46573	8.61881	8.96548
			5.30103	(5 µM)	5.1971	5.34117	5.48074	5.65183	5.76438	5.96698	6.04802	6.25963	6.37219	6.49375	6.66933	6.8089	7.14207	7.28614	7.63282	7.78139	7.92996	8.12806	8.28114	8.62781	8.77639	9.12756
			6	(1 µM)	5.2061	5.35468	5.50325	5.69685	5.83642	6.14707	6.27314	6.56128	6.69185	6.82241	7.0025	7.14207	7.47524	7.62381	7.96598	8.11456	8.26763	8.46573	8.61431	8.96548	9.11406	9.46073
			6.30103	(500 nM)	5.2061	5.35468	5.50325	5.70135	5.84542	6.17859	6.31366	6.62881	6.76388	6.90345	7.08804	7.23212	7.56978	7.71836	8.06503	8.21361	8.36218	8.56028	8.71336	9.06003	9.21311	9.55978
			6.60206	(250 nM)	5.2061	5.35468	5.50775	5.70585	5.85443	6.1921	6.33617	6.66483	6.8089	6.95298	7.14207	7.29065	7.63282	7.78139	8.12806	8.27664	8.42971	8.62781	8.77639	9.12756	9.27614	9.62731
			7	(100 nM)	5.2061	5.35918	5.50775	5.70585	5.85443	6.2011	6.34967	6.69185	6.83592	6.98449	7.17809	7.32666	7.67334	7.82641	8.17309	8.32166	8.47474	8.67284	8.82141	9.17259	9.32116	9.67234
			7.30103	(50 nM)	5.2061	5.35918	5.50775	5.70585	5.85443	6.2056	6.35418	6.69635	6.84492	6.998	7.1916	7.34467	7.69135	7.83992	8.1911	8.33967	8.48824	8.69085	8.83942	9.1906	9.33917	9.69035
			8	(10 nM)	5.2061	5.35918	5.50775	5.70585	5.85893	6.2056	6.35868	6.70535	6.85393	7.007	7.2051	7.35368	7.70485	7.85343	8.2046	8.35318	8.50625	8.70435	8.85293	9.2041	9.35268	9.70385
			8.30103	(5 nM)	5.2061	5.35918	5.50775	5.70585	5.85893	6.2056	6.35868	6.70535	6.85843	7.007	7.2051	7.35368	7.70485	7.85343	8.2046	8.35768	8.50625	8.70435	8.85743	9.2041	9.35718	9.70385
			9	(1 nM)	5.2061	5.35918	5.50775	5.70585	5.85893	6.2056	6.35868	6.70535	6.85843	7.007	7.2051	7.35818	7.70485	7.85793	8.2046	8.35768	8.50625	8.70435	8.85743	9.2086	9.35718	9.70835
	TFLB = 0.6	p[I0]	3	(1 mM)	3.90495	3.77889	3.8014	3.90945	4.02201	4.32366	4.46323	4.7964	4.94497	5.09355	5.29165	5.44022	5.78689	5.93997	6.28664	6.43972	6.58829	6.78639	6.93947	7.28614	7.43472	5.9985
			3.30103	(500 µM)	4.44072	4.18859	4.07604	4.12106	4.21111	4.49025	4.62531	4.95398	5.09805	5.24662	5.44472	5.5933	5.93997	6.08854	6.43972	6.58829	6.73687	6.93947	7.08804	7.43922	7.58779	7.93897
			3.60206	(250 µM)	4.70185	4.62981	4.45873	4.37319	4.42271	4.66133	4.78739	5.11156	5.25563	5.3997	5.5933	5.74187	6.08854	6.24162	6.58829	6.74137	6.88994	7.08804	7.24112	7.58779	7.74087	8.08754
			4	(100 µM)	4.86393	4.91796	4.90895	4.8009	4.76038	4.90895	5.02151	5.32316	5.46273	5.6068	5.8004	5.94447	6.29115	6.43972	6.7909	6.93947	7.08804	7.28614	7.43922	7.7904	7.93897	8.29015
			4.30103	(50 µM)	4.92246	5.02151	5.08454	5.08904	5.05303	5.11606	5.2061	5.48974	5.62481	5.76438	5.95348	6.10205	6.44422	6.5928	6.93947	7.09255	7.24112	7.43922	7.5923	7.93897	8.09205	8.43872
			5	(10 µM)	4.97199	5.11156	5.24212	5.3907	5.48074	5.61581	5.67884	5.89495	6.01651	6.14707	6.32716	6.46673	6.8044	6.95298	7.29515	7.44822	7.5968	7.7949	7.94347	8.29465	8.44322	8.7944
			5.30103	(5 µM)	4.98099	5.12506	5.26463	5.43572	5.55278	5.76888	5.84992	6.07054	6.18309	6.30915	6.48474	6.62431	6.95748	7.10605	7.44822	7.6013	7.74987	7.94797	8.09655	8.44772	8.5963	8.94747
			6	(1 µM)	4.98549	5.13407	5.28264	5.47624	5.62031	5.93547	6.06153	6.35418	6.48474	6.61531	6.7954	6.93497	7.27264	7.41671	7.76338	7.91196	8.06053	8.25863	8.4072	8.75838	8.90695	9.25813
			6.30103	(500 nM)	4.98549	5.13407	5.28264	5.48074	5.62931	5.95798	6.09755	6.41271	6.55228	6.69185	6.87644	7.02051	7.35818	7.50675	7.85343	8.002	8.15058	8.34867	8.50175	8.84842	9.0015	9.34817
			6.60206	(250 nM)	4.98549	5.13407	5.28714	5.48524	5.63382	5.97149	6.11556	6.44872	6.5928	6.73687	6.92596	7.07454	7.41671	7.56528	7.91196	8.06053	8.21361	8.41171	8.56028	8.91146	9.06003	9.41121
			7	(100 nM)	4.98549	5.13407	5.28714	5.48524	5.63382	5.98049	6.12906	6.47124	6.61981	6.76388	6.96198	7.11056	7.45723	7.6058	7.95248	8.10555	8.25413	8.45223	8.6053	8.95198	9.10505	9.45173
			7.30103	(50 nM)	4.98549	5.13857	5.28714	5.48524	5.63382	5.98499	6.13357	6.48024	6.62881	6.77739	6.97099	7.12406	7.47074	7.61931	7.97049	8.11906	8.27214	8.47024	8.61881	8.96998	9.11856	9.46973
			8	(10 nM)	4.98549	5.13857	5.28714	5.48524	5.63832	5.98499	6.13357	6.48474	6.63332	6.78639	6.98449	7.13307	7.48424	7.63282	7.98399	8.13257	8.28564	8.48374	8.63232	8.98349	9.13207	9.48324
			8.30103	(5 nM)	4.98549	5.13857	5.28714	5.48524	5.63832	5.98499	6.13807	6.48474	6.63332	6.78639	6.98449	7.13307	7.48424	7.63282	7.98399	8.13257	8.28564	8.48374	8.63682	8.98349	9.13657	9.48324
			9	(1 nM)	4.98549	5.13857	5.28714	5.48524	5.63832	5.98499	6.13807	6.48474	6.63782	6.78639	6.98449	7.13757	7.48424	7.63732	7.98399	8.13707	8.28564	8.48374	8.63682	8.98349	9.13657	9.48774
	TFLB = 0.5	p[I0]	3	(1 mM)	3.67084	3.5988	3.63932	3.76088	3.87344	4.18409	4.32366	4.66133	4.8099	4.95848	5.15208	5.30515	5.65183	5.8004	6.15158	6.30015	6.45323	6.65133	6.7999	7.15108	5.9985	5.9985
			3.30103	(500 µM)	4.22461	3.96348	3.90045	3.96348	4.06253	4.34617	4.48124	4.81441	4.96298	5.10705	5.30515	5.45373	5.8004	5.95348	6.30015	6.45323	6.6018	6.7999	6.95298	7.29965	7.45273	5.9985
			3.60206	(250 µM)	4.52626	4.43172	4.24712	4.2066	4.26513	4.51726	4.64782	4.97199	5.11606	5.26013	5.45823	5.6068	5.95348	6.10205	6.45323	6.6018	6.75488	6.95298	7.10155	7.45273	7.6013	7.95248
			4	(100 µM)	4.68834	4.74237	4.72886	4.61181	4.58479	4.76038	4.87294	5.18359	5.32316	5.46723	5.66083	5.8094	6.15158	6.30465	6.65133	6.7999	6.95298	7.15108	7.29965	7.65083	7.7994	8.15058
			4.30103	(50 µM)	4.74237	4.84592	4.90895	4.91346	4.87294	4.95848	5.05753	5.34567	5.48074	5.62481	5.81391	5.96248	6.30465	6.45323	6.8044	6.95298	7.10155	7.29965	7.45273	7.7994	7.95248	8.29915
			5	(10 µM)	4.78739	4.93147	5.06203	5.21511	5.30515	5.44922	5.51226	5.74187	5.86343	5.994	6.17859	6.31816	6.65583	6.8044	7.15108	7.29965	7.45273	7.65083	7.7994	8.15058	8.29915	8.65033
			5.30103	(5 µM)	4.7964	4.94047	5.08004	5.25563	5.37719	5.5978	5.67884	5.90845	6.02551	6.15158	6.33167	6.47124	6.8044	6.95298	7.29965	7.44822	7.5968	7.7949	7.94797	8.29465	8.44772	8.7944
			6	(1 µM)	4.8009	4.94947	5.09805	5.29165	5.43572	5.75538	5.88144	6.17859	6.30915	6.43972	6.62431	6.76388	7.10155	7.24562	7.5923	7.74087	7.88944	8.08754	8.24062	8.58729	8.74037	9.08704
			6.30103	(500 nM)	4.8009	4.94947	5.09805	5.29615	5.44472	5.77789	5.91746	6.23262	6.37219	6.51176	6.70085	6.84042	7.18259	7.33117	7.67784	7.82641	7.97499	8.17309	8.32616	8.67284	8.82591	9.17259
			6.60206	(250 nM)	4.8009	4.94947	5.10255	5.30065	5.44922	5.78689	5.93547	6.26863	6.4082	6.55228	6.74587	6.88994	7.23662	7.38519	7.73187	7.88044	8.03352	8.23162	8.38019	8.73137	8.87994	9.23112
			7	(100 nM)	4.8009	4.94947	5.10255	5.30065	5.44922	5.7959	5.94447	6.28664	6.43522	6.58379	6.77739	6.92596	7.27264	7.42121	7.77239	7.92096	8.06953	8.27214	8.42071	8.77189	8.92046	9.27164
			7.30103	(50 nM)	4.8009	4.94947	5.10255	5.30065	5.44922	5.8004	5.94897	6.29565	6.44422	6.5928	6.7909	6.93947	7.28614	7.43472	7.78589	7.93447	8.08754	8.28564	8.43422	8.78539	8.93397	9.28514
			8	(10 nM)	4.8009	4.94947	5.10255	5.30065	5.44922	5.8004	5.94897	6.30015	6.44872	6.6018	6.7999	6.94847	7.29965	7.44822	7.7994	7.94797	8.10105	8.29915	8.44772	8.7989	8.94747	9.29865
			8.30103	(5 nM)	4.8009	4.94947	5.10255	5.30065	5.44922	5.8004	5.94897	6.30015	6.44872	6.6018	6.7999	6.94847	7.29965	7.44822	7.7994	7.94797	8.10105	8.29915	8.44772	8.7989	8.95198	9.29865
			9	(1 nM)	4.8009	4.94947	5.10255	5.30065	5.45373	5.8004	5.95348	6.30015	6.45323	6.6018	6.7999	6.95298	7.29965	7.45273	7.7994	7.95248	8.10105	8.29915	8.45223	8.7989	8.95198	9.29865
	TFLB = 0.4	p[I0]	3	(1 mM)	3.45473	3.42771	3.48624	3.62131	3.73837	4.04902	4.1931	4.53077	4.67934	4.82791	5.02601	5.17459	5.52576	5.67434	5.9985	6.17409	6.32266	6.52076	6.67384	5.9985	5.9985	5.9985
			3.30103	(500 µM)	3.96348	3.74737	3.72936	3.81491	3.91846	4.21561	4.35068	4.68384	4.83242	4.98099	5.17909	5.32766	5.67434	5.82291	6.17409	6.32266	6.47574	6.67384	6.82241	7.17359	7.32216	5.9985
			3.60206	(250 µM)	4.34167	4.2021	4.04002	4.04452	4.11656	4.38219	4.51276	4.84142	4.98549	5.13407	5.32766	5.47624	5.82741	5.97599	6.32266	6.47574	6.62431	6.82241	6.97549	7.32216	7.47524	7.82191
			4	(100 µM)	4.52176	4.57129	4.53527	4.41821	4.41821	4.61631	4.73787	5.04852	5.1926	5.33667	5.53027	5.67884	6.02551	6.17409	6.52076	6.67384	6.82241	7.02051	7.17359	7.52026	7.67334	8.02001
			4.30103	(50 µM)	4.57579	4.67934	4.73787	4.72886	4.69285	4.8099	4.91796	5.21061	5.35018	5.49425	5.68334	5.83192	6.17409	6.32716	6.67384	6.82241	6.97549	7.17359	7.32216	7.67334	7.82191	8.17309
			5	(10 µM)	4.62081	4.76488	4.89545	5.04852	5.13857	5.28264	5.35468	5.5978	5.72386	5.85443	6.03902	6.18309	6.52076	6.66933	7.01601	7.16908	7.31766	7.51576	7.66433	8.01551	8.16408	8.51526
			5.30103	(5 µM)	4.62981	4.77389	4.91346	5.08904	5.21061	5.43122	5.51676	5.75538	5.87694	6.0075	6.18759	6.32716	6.66483	6.81341	7.16008	7.30865	7.45723	7.65983	7.8084	8.15508	8.30815	8.65483
			6	(1 µM)	4.63432	4.78289	4.93147	5.12506	5.26913	5.58879	5.71936	6.01651	6.14707	6.28214	6.46673	6.6063	6.94397	7.09255	7.43922	7.58779	7.73637	7.93447	8.08754	8.43422	8.58729	8.93397
			6.30103	(500 nM)	4.63432	4.78289	4.93147	5.12956	5.27814	5.61131	5.75088	6.07054	6.21011	6.34967	6.53877	6.68284	7.02051	7.16908	7.51576	7.66883	7.81741	8.01551	8.16408	8.51526	8.66383	9.01501
			6.60206	(250 nM)	4.63432	4.78289	4.93597	5.12956	5.28264	5.62031	5.76888	6.10205	6.24612	6.3902	6.58379	6.72786	7.07454	7.22311	7.56978	7.71836	7.86693	8.06953	8.21811	8.56928	8.71786	9.06903
			7	(100 nM)	4.63432	4.78289	4.93597	5.13407	5.28264	5.62931	5.77789	6.12006	6.26863	6.41721	6.61081	6.75938	7.10605	7.25913	7.6058	7.75438	7.90745	8.10555	8.25413	8.6053	8.75388	9.10505
			7.30103	(50 nM)	4.63432	4.78289	4.93597	5.13407	5.28264	5.62931	5.78239	6.12906	6.27764	6.42621	6.62431	6.77289	7.11956	7.27264	7.61931	7.76788	7.92096	8.11906	8.26763	8.61881	8.76738	9.11856
			8	(10 nM)	4.63432	4.78289	4.93597	5.13407	5.28264	5.63382	5.78239	6.13357	6.28214	6.43072	6.63332	6.78189	7.13307	7.28164	7.63282	7.78139	7.92996	8.13257	8.28114	8.63232	8.78089	9.13207
			8.30103	(5 nM)	4.63432	4.78289	4.93597	5.13407	5.28264	5.63382	5.78239	6.13357	6.28214	6.43522	6.63332	6.78189	7.13307	7.28164	7.63282	7.78139	7.93447	8.13257	8.28114	8.63232	8.78089	9.13207
			9	(1 nM)	4.63432	4.78289	4.93597	5.13407	5.28264	5.63382	5.78239	6.13357	6.28214	6.43522	6.63332	6.78189	7.13307	7.28614	7.63282	7.78589	7.93447	8.13257	8.28564	8.63232	8.78539	9.13207
	TFLB = 0.3	p[I0]	3	(1 mM)	3.23412	3.25663	3.33317	3.47724	3.5988	3.91846	4.06253	4.4002	4.54877	4.69735	4.89545	5.04402	5.3952	5.54377	5.89495	5.9985	5.9985	5.9985	5.9985	5.9985	5.9985	5.9985
			3.30103	(500 µM)	3.65283	3.53577	3.55828	3.66633	3.77439	4.08054	4.22011	4.55328	4.70185	4.85043	5.04852	5.1971	5.54377	5.69685	6.04352	6.1966	6.34517	6.54327	6.69635	7.04302	5.9985	5.9985
			3.60206	(250 µM)	4.12556	3.92746	3.83292	3.87794	3.96348	4.24262	4.37769	4.71086	4.85493	5.0035	5.1971	5.34567	5.69685	5.84542	6.1966	6.34517	6.49375	6.69635	6.84492	7.1961	7.34467	7.69135
			4	(100 µM)	4.34617	4.37769	4.31016	4.21561	4.24712	4.47224	4.5983	4.91796	5.05753	5.2061	5.3997	5.54827	5.89495	6.04352	6.3947	6.54327	6.69185	6.89445	7.04302	7.3942	7.54277	7.89395
			4.30103	(50 µM)	4.4092	4.50825	4.55328	4.51726	4.49925	4.65683	4.77389	5.07554	5.21511	5.35918	5.55278	5.70135	6.04352	6.1921	6.54327	6.69185	6.84492	7.04302	7.1916	7.54277	7.69135	8.04252
			5	(10 µM)	4.45873	4.5983	4.72886	4.88194	4.96748	5.11156	5.1926	5.44922	5.57979	5.71486	5.90395	6.04802	6.38569	6.53427	6.88094	7.03402	7.18259	7.38069	7.53377	7.88044	8.03352	8.38019
			5.30103	(5 µM)	4.46323	4.61181	4.75138	4.92696	5.04402	5.26463	5.35468	5.6023	5.72836	5.86343	6.04802	6.18759	6.52976	6.67384	7.02051	7.17359	7.32216	7.52026	7.66883	8.02001	8.16858	8.51976
			6	(1 µM)	4.46773	4.62081	4.76938	4.96298	5.10705	5.42671	5.55728	5.85893	5.98949	6.12456	6.31366	6.45323	6.7954	6.94397	7.28614	7.43922	7.58779	7.78589	7.93447	8.28564	8.43422	8.78539
			6.30103	(500 nM)	4.47224	4.62081	4.76938	4.96748	5.11156	5.44922	5.58879	5.90845	6.04802	6.1921	6.38119	6.52526	6.86743	7.01601	7.36268	7.51126	7.66433	7.86243	8.01101	8.36218	8.51076	8.86193
			6.60206	(250 nM)	4.47224	4.62081	4.76938	4.96748	5.11606	5.45823	5.6023	5.93997	6.08404	6.22811	6.42171	6.57029	6.91246	7.06103	7.41221	7.56078	7.70935	7.90745	8.06053	8.4072	8.56028	8.90695
			7	(100 nM)	4.47224	4.62081	4.76938	4.97199	5.12056	5.46723	5.61581	5.95798	6.10655	6.25513	6.44872	6.5973	6.94847	7.09705	7.44372	7.5968	7.74537	7.94347	8.09655	8.44322	8.5963	8.94297
			7.30103	(50 nM)	4.47224	4.62081	4.77389	4.97199	5.12056	5.46723	5.61581	5.96248	6.11556	6.26413	6.46223	6.61081	6.95748	7.11056	7.45723	7.6058	7.75888	7.95698	8.10555	8.45673	8.6098	8.95648
			8	(10 nM)	4.47224	4.62081	4.77389	4.97199	5.12056	5.47174	5.62031	5.97149	6.12006	6.26863	6.46673	6.61981	6.96648	7.11956	7.46623	7.61931	7.76788	7.96598	8.11906	8.47024	8.61881	8.96998
			8.30103	(5 nM)	4.47224	4.62081	4.77389	4.97199	5.12056	5.47174	5.62031	5.97149	6.12006	6.27314	6.47124	6.61981	6.97099	7.11956	7.47074	7.61931	7.77239	7.97049	8.11906	8.47024	8.61881	8.96998
			9	(1 nM)	4.47224	4.62081	4.77389	4.97199	5.12056	5.47174	5.62031	5.97149	6.12006	6.27314	6.47124	6.61981	6.97099	7.11956	7.47074	7.61931	7.77239	7.97049	8.11906	8.47024	8.62331	8.96998
	TFLB = 0.2	p[I0]	3	(1 mM)	3.0045	3.06303	3.15758	3.31516	3.44122	3.76538	3.91396	4.25163	4.4002	4.55328	4.75138	4.89995	5.24662	5.3997	5.74637	5.9985	5.9985	5.9985	5.9985	5.9985	5.9985	5.9985
			3.30103	(500 µM)	3.32416	3.30165	3.36468	3.49525	3.61231	3.92746	4.06703	4.4047	4.55328	4.70185	4.89995	5.04852	5.3997	5.54827	5.89945	5.9985	6.1966	6.3992	6.54777	5.9985	5.9985	5.9985
			3.60206	(250 µM)	3.7924	3.61681	3.6033	3.68884	3.7924	4.08954	4.22461	4.56228	4.70635	4.85493	5.05303	5.2016	5.54827	5.70135	6.04802	6.1966	6.34967	6.54777	6.69635	7.04752	7.1961	5.9985
			4	(100 µM)	4.13907	4.12106	4.01301	3.995	4.05803	4.31016	4.44072	4.76488	4.90895	5.05753	5.25113	5.3997	5.74637	5.89945	6.24612	6.3947	6.54777	6.74587	6.89445	7.24562	7.3942	7.74537
			4.30103	(50 µM)	4.22011	4.30115	4.31916	4.26513	4.28314	4.48574	4.6073	4.92246	5.06653	5.21061	5.4042	5.55278	5.89945	6.04802	6.3947	6.54777	6.69635	6.89445	7.04752	7.3942	7.54727	7.89395
			5	(10 µM)	4.28314	4.41821	4.54877	4.68834	4.76488	4.91796	5.01251	5.28714	5.42221	5.56178	5.75088	5.89495	6.23712	6.38569	6.73237	6.88544	7.03402	7.23212	7.38069	7.73187	7.88044	8.23162
			5.30103	(5 µM)	4.28764	4.43172	4.57129	4.74237	4.85493	5.07554	5.17009	5.43572	5.56628	5.70135	5.89045	6.03452	6.37219	6.52076	6.86743	7.02051	7.16908	7.36718	7.52026	7.86693	8.02001	8.36668
			6	(1 µM)	4.29665	4.44522	4.5938	4.78739	4.92696	5.24662	5.37719	5.68334	5.81841	5.95798	6.14257	6.28664	6.62881	6.77739	7.12406	7.27264	7.42571	7.62381	7.77239	8.12356	8.27214	8.62331
			6.30103	(500 nM)	4.29665	4.44522	4.5938	4.7919	4.93597	5.26913	5.41321	5.73287	5.87694	6.01651	6.21011	6.35418	6.69635	6.84942	7.1961	7.34467	7.49325	7.69135	7.84442	8.1911	8.34417	8.69085
			6.60206	(250 nM)	4.29665	4.44522	4.5938	4.7919	4.94047	5.28264	5.42671	5.76438	5.90845	6.05703	6.25063	6.3947	6.74137	6.88994	7.24112	7.38969	7.53827	7.74087	7.88944	8.24062	8.38919	8.74037
			7	(100 nM)	4.29665	4.44522	4.5983	4.7964	4.94497	5.29165	5.44022	5.78239	5.93097	6.07954	6.27764	6.42621	6.77289	6.92146	7.27264	7.42121	7.57429	7.77239	7.92096	8.27214	8.42071	8.77189
			7.30103	(50 nM)	4.29665	4.44522	4.5983	4.7964	4.94497	5.29165	5.44472	5.7914	5.93997	6.08854	6.28664	6.43522	6.78189	6.93497	7.28164	7.43472	7.58329	7.78139	7.93447	8.28114	8.43422	8.78539
			8	(10 nM)	4.29665	4.44522	4.5983	4.7964	4.94497	5.29615	5.44472	5.7959	5.94447	6.09305	6.29565	6.44422	6.7954	6.94397	7.29515	7.44372	7.5923	7.7949	7.94347	8.29465	8.44322	8.7944
			8.30103	(5 nM)	4.29665	4.44522	4.5983	4.7964	4.94497	5.29615	5.44472	5.7959	5.94447	6.09755	6.29565	6.44422	6.7954	6.94397	7.29515	7.44372	7.5968	7.7949	7.94347	8.29465	8.44322	8.7944
			9	(1 nM)	4.29665	4.44522	4.5983	4.7964	4.94497	5.29615	5.44472	5.7959	5.94447	6.09755	6.29565	6.44422	6.7954	6.94397	7.29515	7.44822	7.5968	7.7949	7.94797	8.29465	8.44772	8.7944
	TFLB = 0.1	p[I0]	3	(1 mM)	3	3	3	3.09005	3.22961	3.55828	3.70685	4.04902	4.1976	4.35068	4.54877	4.69735	5.04402	5.1971	5.54377	5.9985	5.9985	5.9985	5.9985	5.9985	5.9985	5.9985
			3.30103	(500 µM)	3	3.009	3.10805	3.26113	3.3917	3.71586	3.85993	4.2021	4.35068	4.49925	4.69735	4.84592	5.1971	5.34567	5.69685	5.84542	5.9985	5.9985	5.9985	5.9985	5.9985	5.9985
			3.60206	(250 µM)	3.26563	3.24762	3.31066	3.44122	3.56278	3.87344	4.01751	4.35518	4.50375	4.65233	4.85043	4.999	5.34567	5.49875	5.84542	5.9985	6.14707	6.34517	6.49825	5.9985	5.9985	5.9985
			4	(100 µM)	3.77439	3.66633	3.63032	3.70235	3.8014	4.08954	4.22461	4.55778	4.70185	4.85043	5.04852	5.1971	5.54377	5.69685	6.04352	6.1966	6.34517	6.54327	6.69635	7.04302	7.1961	7.54277
			4.30103	(50 µM)	3.94547	3.96798	3.92296	3.93197	3.9995	4.25613	4.38669	4.71086	4.85493	5.0035	5.1971	5.34567	5.69235	5.84542	6.1921	6.34517	6.49375	6.69185	6.84492	7.1916	7.34467	7.69135
			5	(10 µM)	4.04452	4.17509	4.29215	4.4092	4.47224	4.65683	4.76938	5.06653	5.2061	5.34567	5.53927	5.68784	6.03002	6.17859	6.52976	6.67834	6.82691	7.02951	7.17809	7.52926	7.67784	8.02901
			5.30103	(5 µM)	4.05803	4.1976	4.33267	4.49025	4.5938	4.8099	4.91796	5.21061	5.34567	5.48524	5.67434	5.82291	6.16508	6.31366	6.66033	6.81341	6.96198	7.16008	7.31316	7.65983	7.81291	8.15958
			6	(1 µM)	4.06703	4.21561	4.36418	4.55328	4.69285	5.008	5.13857	5.44922	5.58879	5.73287	5.92196	6.07054	6.41271	6.56128	6.90795	7.05653	7.2096	7.4077	7.55628	7.90745	8.05603	8.4072
			6.30103	(500 nM)	4.06703	4.21561	4.36418	4.56228	4.70635	5.03952	5.17909	5.50325	5.64732	5.7914	5.98499	6.13357	6.47574	6.62431	6.97549	7.12406	7.27264	7.47524	7.62381	7.97499	8.12356	8.47474
			6.60206	(250 nM)	4.06703	4.22011	4.36868	4.56678	4.71086	5.05303	5.1971	5.53477	5.67884	5.82741	6.02101	6.16958	6.51626	6.66933	7.01601	7.16908	7.31766	7.51576	7.66433	8.01551	8.16858	8.51526
			7	(100 nM)	4.06703	4.22011	4.36868	4.56678	4.71536	5.06203	5.21061	5.55278	5.70135	5.84992	6.04802	6.2011	6.54777	6.69635	7.04752	7.1961	7.34917	7.54727	7.69585	8.04702	8.1956	8.54677
			7.30103	(50 nM)	4.06703	4.22011	4.36868	4.56678	4.71986	5.06653	5.21511	5.56178	5.71036	5.85893	6.05703	6.21011	6.55678	6.70985	7.05653	7.2096	7.35818	7.55628	7.70935	8.05603	8.2091	8.55578
			8	(10 nM)	4.06703	4.22011	4.36868	4.56678	4.71986	5.06653	5.21961	5.56628	5.71936	5.86793	6.06603	6.21911	6.56578	6.71886	7.06553	7.21861	7.36718	7.56528	7.71836	8.06503	8.21811	8.56478
			8.30103	(5 nM)	4.06703	4.22011	4.36868	4.56678	4.71986	5.06653	5.21961	5.56628	5.71936	5.86793	6.06603	6.21911	6.56578	6.71886	7.06553	7.21861	7.36718	7.56528	7.71836	8.06953	8.21811	8.56928
			9	(1 nM)	4.06703	4.22011	4.36868	4.56678	4.71986	5.06653	5.21961	5.56628	5.71936	5.86793	6.07054	6.21911	6.57029	6.71886	7.07004	7.21861	7.36718	7.56978	7.71836	8.06953	8.21811	8.56928
